# Supplementary material for: Isosarcophytoxide Derivatives with a 2,5-Dihydrofuran Moiety from the Soft Coral Sarcophyton cinereum
Source: Molecules. 2023 Jan 8;28(2):641. doi: 10.3390/molecules28020641 (PMC9862023; doi:10.3390/molecules28020641)
Supplement: Supplementary file 1 [file molecules-28-00641-s001.zip]

Archive with 1 entries (1 files):
- molecules-2079288-supplementary.pdf
